# Supplementary material for: MRI in Late-Onset Rasmussen Encephalitis: A Long-Term Follow-Up Study
Source: Diagnostics (Basel). 2022 Feb 15;12(2):502. doi: 10.3390/diagnostics12020502 (PMC8871246; doi:10.3390/diagnostics12020502)
Supplement: Supplementary file 1 [file diagnostics-12-00502-s001.zip]

Archive with 1 entries (1 files):
- diagnostics-1585233-supplementary Table S1.xlsx
