# Supplementary material for: MRI in Late-Onset Rasmussen Encephalitis: A Long-Term Follow-Up Study
Source: Diagnostics (Basel). 2022 Feb 15;12(2):502. doi: 10.3390/diagnostics12020502 (PMC8871246; doi:10.3390/diagnostics12020502)
Supplement: Supplementary file 1 [file diagnostics-12-00502-s001.zip › diagnostics-1585233-supplementary Table S1.xlsx]

## Sheet: for areas
	age at symptom		patient's age	MR timing after symptom onset
								Atrophy								GM hyperintensities								WM hyperintensities
					FRONTAL																													TEMPORO-ISULAR															O
					F			Fi			Fm			Op			pc			Ci			P			Ca						pv		I			ps			Tp			Tm			H			Ti
		side			Anterior frontal	Anterior frontal	Anterior frontal	Inferior frontal	Inferior frontal	Inferior frontal	Mesial frontal	Mesial frontal	Mesial frontal	Opercular	Opercular	Opercular	Precentrale	Precentrale	Precentrale	Cingulum	Cingulum	Cingulum	Parietal	Parietal	Parietal	Caudate	Caudate	Thalamus	Thalamus	Striatum	Striatum	Periventricular	Periventricular	Insular	Insular	Insular	Perisylvian	Perisylvian	Perisylvian	Polar temporal	Polar temporal	Polar temporal	T mesiale	T mesiale	T mesiale	Hippocampus	Hippocampus	Hippocampus	Trigone
pt-01	25	Left	27.3589	2.3589				1																		2								2		1	1						1		1			1
			36.7342	11.7342				1																		2								3		1	1			1			1	1				1	1
			38.3863	13.3863				1																	3	2								3		1	2			1			2		1			1	1
			38.9589	13.9589				1																	1	2								3		1	2			1			2		2			1	1
			39.3507	14.3507				1																	1	2								3		1	2			1			2		1			1	1
			40.9425	15.9425				1																	1	2								3		1	2			1			2					1	1
			42.126	17.126				1																	1	2								3		1	2			2			2					1	1
			42.7068	17.7068				1																	1	2								3		1	3			2			2					1	1
			43.2438	18.2438				1																	1	2								3		1	3			2			2					1	1
			44.0822	19.0822				1																	1	2								3		1	3			2			2					1	1
			45.3425	20.3425				1																2	2	2								3		1	3			2			2	2	3			1	1
			45.789	20.789				1																2	2	2								3		1	3			2			2					1	1
			46.3836	21.3836				1																2	2	2								3		1	3			2			2	2	3			1	1
pt-02	16	Left	21.4219	5.42192	3	1	3	3		3	3		3	2												3						2		2	2	2	2			1				1	1
			24.7342	8.73425	3	1	3	3		3	3		3	2												3						2		3	2	2	2			1				1	1
			28.5397	12.5397	3	1	3	3		3	3		3	2												3						2		3	2	2	2			1				1	1
			29.0329	13.0329	3	1	3	3		3	3		3	2												3						2		3	2	2	2			1				1	1
			30.1726	14.1726	3	1	3	3		3	3		3	2												3						3		3	2	2	2			1				1	1
			31.1644	15.1644	3	1	3	3		3	3		3	2												3						3		3	2	2	2			1				1	1
			31.5452	15.5452	3	1	3	3		3	3		3	2												3						3		3	2	2	2			1				1	1
			32.6	16.6	3	1	3	3		3	3		3	2												3						3		3	2	2	2			1				1	1
			33.3753	17.3753	3	1	3	3		3	3		3	2												3						3		3	2	2	2			1				1	1
			33.789	17.789	3	1	3	3		3	3		3	2												3						3		3	2	2	2			1				1	1
			33.9123	17.9123	3	1	3	3		3	3		3	2												3						3		3	2	2	2			1				1	1
			34.2767	18.2767	3	1	3	3		3	3		3	2												3						3		3	2	2	2			1				1	1
			36.4795	20.4795	3	1	3	3		3	3		3	2			1									3						3		3	2	2	2			1				1	1
			36.9397	20.9397	3	1	3	3		3	3		3	2			1									3						3		3	2	2	2			1				1	1
pt-03	20	Left	22.0301	2.03014	1			1			1			1
LEFT			23.263	3.26301	1			1			1			1				1	1
			23.3945	3.39452	1		1	1			1		1	1				1	1
			23.7726	3.7726	1	1	1	1			1	1	1	1				1	1													1
			24.3562	4.35616	1	1	2	1			1	1	2	1				2	2													1
			24.8137	4.8137	1	1	2	1			1	1	2	1				2	2													1
			24.9068	4.90685	1	1	2	1			1	1	2	1				2	2													1
			24.9315	4.93151	1	1	2	1			1	1	2	1				2	2													1
			25.5781	5.57808	2	3	3	2			2	2	3	2			2	3	3													2
			29.4521	9.45205	3	2	2	3			3	2	2	3			3	2	2													3		2	2	2	1			1			1
			30.474	10.474	3	2	2	3			3	2	2	3			3	2	2													3		2	2	2	2			1			1
			30.9699	10.9699	3	2	2	3			3	2	2	3			3	2	2													3		2	2	2	2			1			1
			32.8466	12.8466	3	2	2	3			3	2	2	3			3	2	2													3		2	2	2	2			1			1
			34.0192	14.0192	3	2	2	3			3	2	2	3			3	2	2													3		3	2	2	2			1			1
			34.6904	14.6904	3	2	2	3			3	2	2	3			3	2	2													3		3	3	3	2			1			1
			35.1315	15.1315	3	2	2	3			3	2	2	3			3	2	2													3		3	3	3	2			1			1
			37.1096	17.1096	3	2	2	3			3	2	2	3			3	2	2													3		3	3	3	2			1			1
pt-04	15	Right	23.1616	8.16164	1						1			1																		1
			23.3699	8.36986	1	1					1			1																		1
			24.3945	9.39452	1	1					1			1																		1
			24.8959	9.89589	1	1					1			1																		1
			25.0849	10.0849	2	1					2			2			1															1
			25.3479	10.3479	2	1					2			2			1															1
			25.9863	10.9863	2	1					2			2			1															1
			27.1288	12.1288	2	1					2			2			1															1
pt-05	48	Right	49.6575	1.65753	1		1										1	1	1
			50.2521	2.25205	1		1										1	1	1
			50.6986	2.69863	1		1										1	1	0
			51.0575	3.05753	1		1										1	1	1
			51.6932	3.69315	1		1										1	1	1
			51.8027	3.80274	1		1										1	1	1
			52.6493	4.64932	1		1										2	1	0
			53.1699	5.16986	1		1										2	1	0
			53.7699	5.76986	1	1	2										2	1	1																1	2
Pt-06	19	Left	22.9315	3.93151													1	1														s>d
			23.5014	4.50137													1	1														s>d
			23.5123	4.51233													1	1														s>d
			24.1178	5.11781													1	1														s>d
			24.2904	5.29041													1	1														s>d
			24.3151	5.31507													2	2	2													s>d
			24.7123	5.71233													2	0	0													s>d
			24.9644	5.96438													2	0	0													1
			25.5616	6.56164													2	0	0													1
			26.4219	7.42192													2	0	0													1
pt-07	12	Right	31.811	19.811													1				2	2	1		2	3						1
			32.3671	20.3671													1				3	2	1		2	3						1
			37.9671	25.9671													1				2	2	2		2	3						1
			38.1151	26.1151													1				2	2	2		2	3						1
			39.5671	27.5671													1				2	2	2		2	3						1
pt-08	26	Right	28.7205	2.72055										1	1	1																2		2	1	1	2			1	1	1
			29.7288	3.72877										2	1	1																2		2	2	1	2			1	1	1
			30.4192	4.41918										2	1	1																2		2	2	2	2			1	1	1
			31.8959	5.89589										2	1	1																2		2	2	2	2			1	1	1
			33.0877	7.08767										2	1	1																2		2	2	2	2			1	1	1
			33.1123	7.11233										2	1	1																2		2	2	2	2			1	1	1
			33.2932	7.29315										2	1	1																2		2	2	2	2			1	1	1
			33.3151	7.31507										2	1	1	1						1									2		3	1	2	3			2	1	1
			33.3205	7.32055										2	1	1	1						1									2		3	1	2	3			2	1	1
			33.8904	7.89041										3	1	2	1	1	2				1	1	2							3		3	1	2	3			2	1	1
			34.3699	8.36986										3	1	2	1	1	2				1	1	2							3		3	1	2	3			2	1	1
			34.7726	8.7726										3	1	2	1	1	2				1	1	2							3		3	1	2	3			2	1	1
			35.789	9.78904										3	1	2	1	1	2				1	1	2							3		3	1	2	3			2	1	1
			36.7096	10.7096										3	1	2	1	1	3				1	1	2							3		3	1	2	3			2	1	1
			36.9973	10.9973										3	1	2	1	1	3				1	1	2							3		3	1	2	3			2	1	1
			38.2055	12.2055										3	1	2	1	1	3				1	1	2							3		3	1	2	3			2	1	1
			39.2603	13.2603										3	1	2	1	1	3				1	1	2							3		3	1	2	3			2	1	1
			41.4658	15.4658										3	1	2	1	1	3				1	1	2							3		3	1	2	3			2	1	1
			43.7288	17.7288										3	1	2	1	1	3				1	1	2							3		3	1	2	3			2	1	1
pt-09	32	Right	32.4767	0.476712	1												2						1	1	1
			33.074	1.07397	1												2						1	1	1
			35.8603	3.86027	1												3						2	1	1
			36.3123	4.31233	1												3						2	1	1
			36.8548	4.85479	1												3						2	1	1
			38.1014	6.10137	1												3						2	1	1
pt-10	23	Left	35.1918	12.1918	2	1	1				1	2	2	2	1	1							2			2						1		3	1	1	1	2	2	1
			35.2192	12.2192	2	1	1				1	2	2	2	1	1							2			2						1		3	1	1	1	2	2	1
			35.2521	12.2521	2	1	2				1	2	2	2	1	1							2			2						1		3	1	1	1	2	2	1
			35.3233	12.3233	2	2	2				1	2	2	2	1	1							2			2						1		3	1	1	1	2	2	1
			35.411	12.411	2	2	2				1	2	2	2	1	1							2			2						1		3	1	1	1	2	2	1
			35.6932	12.6932	2	2	2				1	2	2	2	1	1							2			2						1		3	1	1	1	2	2	1
			36.0192	13.0192	2	2	2				1	2	2	2	1	1							2			2						1		3	1	1	1	2	2	1
			36.189	13.189	2	2	2				1	2	2	2	1	1							2			2						1		3	1	1	1	2	2	1
			36.5726	13.5726	3	2	2				2	2	2	3	1	1							2			3						2		3	1	1	2	2	2	1
			36.9562	13.9562	3	2	2				2	2	2	3	1	1							2			3						2		3	1	1	2	2	2	1
			37.5507	14.5507	3	2	2				2	2	2	3	1	1							2			3						2		3	1	1	2	2	2	1
			38.1863	15.1863	3	2	2				2	2	2	3	1	1							2			3						2		3	1	1	2	2	2	1
			39.9123	16.9123	3	2	2				2	2	2	3	1	1							2			3						2		3	1	1	2	2	2	1
pt-11	43	Right	43.0685	0.0684932				1	2		1	1														2						d>s		1	1		1
			43.1863	0.186301				1	1		1	1														2								1	1		1
			43.8137	0.813699				1	0		1	0														2								1	0		1
			43.8137	0.813699				1	0		1	0														2								1			1
			44.8301	1.83014				1	0		1	0														2								1			1
			45.6164	2.61644				1	0		1	0														2								1			1
			47.4274	4.4274				1	0		1	0														2						d>s		1			1
pt-12	50	Left	50.2548	0.254795	1		1	1			1			1									3			1						3	2			1	3		2	3		2			2				3
			50.2575	0.257534	1		1	1			1			1									3			1						3	2			1	3		2	3		2			2				3
			50.2932	0.293151	2		2	1			1			2									3			1						3	2			2	3		2	3		2			2				3
			50.6521	0.652055	2		2	1			1			2									3			1						3	2			1	3		2	3		2			2				3
			51.863	1.86301	2		2	1			1			2									3			1						3	2			1	3		2	3		2			2				3
pt-13	25	Left	49.0466	24.0466	2	2	2	2	2	2	2	2	2	2	2	2									1	3						1	2	2	2	2	2			2			2		1
			50.7753	25.7753	3	3	3	3	3	3	3	3		3	3	3	1								1	3						2	2	3	3	2	3		1	3		1	2		1
			52.5562	27.5562	3	3	3	3	3	3	3	3		3	3	3	1							1	2	3						2	2	3	3	2	3		1	3		1	2		1
			56.3342	31.3342	3	3	3	3	3	3	3	3		3	3	3	1							1	2	3						2	2	3	3	2	3		1	3		1	2		1
			58.3096	33.3096	3	3	3	3	3	3	3	3		3	3	3	1							1	2	3						2	2	3	3	2	3		1	3		1	2		1
			59.2	34.2	3	3	3	3	3	3	3	3		3	3	3	1							1	2	3						2	2	3	3	2	3		1	3		1	2		1
			59.7123	34.7123	3	3	3	3	3	3	3	3		3	3	3	1							1	2	3						2	2	3	3	2	3		1	3		1	2		1
			60.4055	35.4055	3	3	3	3	3	3	3	3		3	3	3	1							1	2	3						2	2	3	3	2	3		1	3		1	2		1
			61.5151	36.5151	3	3	3	3	3	3	3	3		3	3	3	1							1	2	3						2	2	3	3	2	3		1	3		1	2		1
			62.6082	37.6082	3	3	3	3	3	3	3	3	2	3	3	3	1							1	2	3						2	2	3	3	2	3		1	3		1	2		1
[truncated: 8 more columns]
